# Supplementary material for: Suppression of poised oncogenes by ZMYND8 promotes chemo-sensitization
Source: Cell Death Dis. 2020 Dec 15;11(12):1073. doi: 10.1038/s41419-020-03129-x (PMC7738522; doi:10.1038/s41419-020-03129-x)
Supplement: Supplementary file 12 — List of antibodies [file 41419_2020_3129_MOESM12_ESM.xlsx]

## Sheet: Supplementary Table S1
Supplementary Table S1 : List of antibodies
Antibody	Company	Catalog Number
H3K4Me3	Abcam	ab8580
H3K27Me3	Abcam	ab6002
H3	Abcam	ab1791
ZMYND8	Sigma	HPA020949
KDM5C	Abcam	ab34718
EZH2	Abcam	ab191250
FLAG	Sigma	A8592
ECAD	CST	3195
GAPDH	Abcam	ab8245
Rabbit IgG HRP	Sigma	A1949
Mouse IgG HRP	Promega	W402B
KDM6A	Abcam	ab36938
KDM6B	Abcam	ab38113
MLL1	Abcam	ab52099
EpCam	Abcam	ab8666
ALDH1	Abcam	ab23375
CD44-APC	BD Biosciences	559942
CD24-PE	BD Biosciences	555428
