# Supplementary material for: Suppression of poised oncogenes by ZMYND8 promotes chemo-sensitization
Source: Cell Death Dis. 2020 Dec 15;11(12):1073. doi: 10.1038/s41419-020-03129-x (PMC7738522; doi:10.1038/s41419-020-03129-x)
Supplement: Supplementary file 13 — List of primers used for qRT-PCR and ChIP qPCR [file 41419_2020_3129_MOESM13_ESM.xlsx]

## Sheet: Supplementary Table S2
Supplementary Table S2 : List of primers used for qRT-PCR and ChIP qPCR
Gene Name	FORWARD PRIMERS (5'-3')	REVERSE PRIMER (5'-3')
qRT-PCR
CD44	GGACAGTTCCTGGACTGATTTC	GCAGTAGGCTGAAGCGTTATAC
CD24	TCCTCCCAGAGTACTTCCAA	GATGCAGAAGAGAGAGTGAGAC
ABCB1	TGCTGGTTGCTGCTTACA	GCCTATCTCCTGTCGCATTATAG
ABCC1	CAAGTCATCCTTGCTCTCTACC	CACCTGATACGTCTTGGTCTTC
ABCC2	GAGGATGAATCTCGACCCTTTC	CTCTGTCACTTCGTGGGATAAC
SNAI2	ATGAGGAATCTGGCTGCTGT	CAGGAGAAAATGCCTTTGGA
ZEB1	AAGAAAGTGTTACAGATGCAGCTG	CCCTGGTAACACTGTCTGGTC
VIM	ACACCCTGCAATCTTTCAGACA	GATTCCACTTTGCGTTCAAGGT
TWIST	GCGCTGCGGAAGATCATC	GCTTGAGGGTCTGAATCTTGCT
OCT4	GAAGGAGAAGCTGGAGCAAA	CCACATCGGCCTGTGTATATC
NANOG	TCCTGAACCTCAGCTACAAAC	GCGTCACACCATTGCTATTC
SOX2	GCCCACCTACAGCATGTCCTA	TGGGAGGAAGAGGTAACCACAG
SOX9	TCTGGAGACTTCTGAACGAGAG	CGCGGCTGGTACTTGTAATC
BMI1	GTTCACAAGACCAGACCACTAC	GCAGAAGGATGAGCTGCATAA
NOTCH1	GCCTTTGTGCTTCTGTTCTTC	CTGGCCTCAGACACTTTGAA
18S rRNA	GATTCCGTGGGTGGTGGTGC	AAGAAGTTGGGGGACGCCGA
ChIP Primers
ChIP qPCR
ACTB	CCGTTCCGAAAGTTGCCTT	CGCCGCCGGGTTTTATA
CD44	CTGGAGTCAAGTGAGCTGTC	ACAGACACATTCTCCAACGG
CD24	ACGTTTCTTGGCCTGAGTC	CCAAATCCAACTAATGCCACC
ABCB1	AGCCACGCAAATAGGTATCAG	GGGATTGTGGGATGCGG
ABCC1	TGGGAAGACTTAGATCAATGCC	CAGCCCTGACACTCAAAGAG
ABCC2	ATTCTTATGCCTCAACCCCTC	GATCACTTGAGGTCAGGAGTTC
SNAI2	CGGCTCCTTTACGAACTGAG	GGAGCTGAAATCTGAACCTCTC
TWIST	AACAGCTTCTACACAGTGGG	GCGGTTGACACTTTTCTTGG
