# Supplementary material for: Suppression of poised oncogenes by ZMYND8 promotes chemo-sensitization
Source: Cell Death Dis. 2020 Dec 15;11(12):1073. doi: 10.1038/s41419-020-03129-x (PMC7738522; doi:10.1038/s41419-020-03129-x)
Supplement: Supplementary file 14 — Accession id and expression values of ZMYND8 in Reference tumor, Patient with Miller-Payne index 4 & 5, Patients with Miller-Payne index 1 [file 41419_2020_3129_MOESM14_ESM.xlsx]

## Sheet: Supplementary Table S3
Supplementary Table S3 ( Accession id and expression values of ZMYND8 in Reference tumor, Patient with Miller-Payne index 4 & 5, Patients with Miller-Payne index 1 [GSE18864])
Reference tumor accession id	Exression value of ZMYND8
GSM467593	6.46
GSM467594	5.8
GSM467595	6.26
GSM467596	6.28
GSM467597	5.83
GSM467602	5.6
GSM467606	6.5
Sample accession id ( Miller-Payne index 4 and 5)	Expression value of ZMYND8			Sample accession id ( Miller-Payne index 1)	Expression value of ZMYND8
GSM467524	6.88			GSM467526	4.33
GSM467525	6.37			GSM467528	3.83
GSM467527	6.68			GSM467533	4.18
GSM467529	7.75			GSM467536	4.07
GSM467530	6.66
GSM467531	7.18
GSM467537	6.25
GSM467546	7.16
