# Supplementary material for: Suppression of poised oncogenes by ZMYND8 promotes chemo-sensitization
Source: Cell Death Dis. 2020 Dec 15;11(12):1073. doi: 10.1038/s41419-020-03129-x (PMC7738522; doi:10.1038/s41419-020-03129-x)
Supplement: Supplementary file 15 — Accession id and expression values of ZMYND8 in TNBC patients with recurrent and non-recurrent tumor [file 41419_2020_3129_MOESM15_ESM.xlsx]

## Sheet: Supplementary Table S4
Supplemetary Table S4 ( Accession id and expression values of ZMYND8 in TNBC patients with recurrent and non-recurrent tumor [GSE43502])
Sample accession id ( Recurring tumor)	Expression values			Sampple accession id ( non-recurring tumor)	Expression values
GSM1064464	3.14			GSM1064460	4.78
GSM1064465	4.67			GSM1064461	5.18
GSM1064466	1.03			GSM1064462	5.53
GSM1064469	2.81			GSM1064463	5.12
GSM1064471	5.19			GSM1064467	3.55
GSM1064472	4.53			GSM1064468	5.89
GSM1064474	4.01			GSM1064470	4.41
